# Supplementary material for: Puerarin Induces Molecular Details of Ferroptosis-Associated Anti-Inflammatory on RAW264.7 Macrophages
Source: Metabolites. 2022 Jul 15;12(7):653. doi: 10.3390/metabo12070653 (PMC9317776; doi:10.3390/metabo12070653)
Supplement: Supplementary file 1 [file metabolites-12-00653-s001.zip]

Archive with 1 entries (1 files):
- metabolites-1789307-supplementary.pdf
